# Supplementary material for: Temporal pairwise spike correlations fully capture single-neuron information
Source: Nat Commun. 2016 Dec 15;7:13805. doi: 10.1038/ncomms13805 (PMC5171810; doi:10.1038/ncomms13805)
Supplement: Supplementary Software — This supplementary file contains computer code underlying the results of the manuscript and it includes an implementation of the correlation-based information estimate, ISI-based information and the direct method. Within we provide also an additional file examplecode-fcreconstruction.zip to help understand how Gaussian Fourier statistics can emerge in stationary spike trains when Fourier coefficients are pooled across multiple trials. [file ncomms13805-s2.zip]

Archive with 75 entries (55 files):
- Fig.4(Final)/
- Fig.4(Final)/Fig.4A/
- Fig.4(Final)/Fig.4A/Figure4A_ana_predictions_scanR.m
- Fig.4(Final)/Fig.4BandC/
- Fig.4(Final)/Fig.4BandC/Figure4B_4C_ana_predictions_scanTaumem.m
- Fig.5A(Final)/
- Fig.5A(Final)/Corr/
- Fig.5A(Final)/Corr/A_Generate_LIF_tau_stim_forCorr.m
- Fig.5A(Final)/Corr/B_Readout_Corr.m
- Fig.5A(Final)/Corr/Extra_ISI_correlation_from_Corr_data.m
- Fig.5A(Final)/Corr/PSTH_numeric.m
- Fig.5A(Final)/ISI/
- Fig.5A(Final)/ISI/A_LIF_p_dist_Gen.m
- Fig.5A(Final)/ISI/A_LIF_p_dist_Gen.m~
- Fig.5A(Final)/ISI/B_LIF_p_dist_Readout.m
- Fig.5A(Final)/ISI/C_LIF_ISI_Gen.m
- Fig.5A(Final)/ISI/D_bin_size_scaling.m
- Fig.5A(Final)/Plot_Fig5_LIF50Hz.m
- Fig.5A(Final)/Simulations_Correlation_Method_and_PSTH.m
- Fig.5A(Final)/Simulations_ISI_Method.m
- Fig.6(Final)/
- Fig.6(Final)/Fig.6A/
- Fig.6(Final)/Fig.6A/Corr/
- Fig.6(Final)/Fig.6A/Corr/Generate_forCorr.m
- Fig.6(Final)/Fig.6A/Corr/Readout_Corr.m
- Fig.6(Final)/Fig.6A/Multi_Plot_Strong_vs_Corr.asv
- Fig.6(Final)/Fig.6A/Multi_Plot_Strong_vs_Corr.m
- Fig.6(Final)/Fig.6A/Simulations_LIF_Correlation_Method.m~
- Fig.6(Final)/Fig.6A/Simulations_Thresh_Correlation_Method.m
- Fig.6(Final)/Fig.6A/Simulations_Thresh_Strong_Method.m
- Fig.6(Final)/Fig.6A/Strong/
- Fig.6(Final)/Fig.6A/Strong/Generate_Thresh_ou_forStrong.m
- Fig.6(Final)/Fig.6A/Strong/Thresh_Readout_Strong.m
- Fig.6(Final)/Fig.6E_LIF/
- Fig.6(Final)/Fig.6E_LIF/Corr/
- Fig.6(Final)/Fig.6E_LIF/Corr/Generate_LIF_ou_forCorr.m
- Fig.6(Final)/Fig.6E_LIF/Corr/Readout_Corr.m
- Fig.6(Final)/Fig.6E_LIF/Multi_Plot_Strong_vs_Corr.m
- Fig.6(Final)/Fig.6E_LIF/Simulations_LIF_Correlation_Method.m
- Fig.6(Final)/Fig.6E_LIF/Simulations_LIF_Strong_Method.m
- Fig.6(Final)/Fig.6E_LIF/Strong/
- Fig.6(Final)/Fig.6E_LIF/Strong/Generate_LIF_ou_forStrong.m
- Fig.6(Final)/Fig.6E_LIF/Strong/LIF_Readout_Strong.m
- Fig.6(Final)/Fig.6F_aLIF/
- Fig.6(Final)/Fig.6F_aLIF/Corr/
- Fig.6(Final)/Fig.6F_aLIF/Corr/Generate_LIF_ou_adapt_forCorr.m
- Fig.6(Final)/Fig.6F_aLIF/Corr/Readout_Corr.m
- Fig.6(Final)/Fig.6F_aLIF/Multi_Plot_Strong_vs_Corr.m
- Fig.6(Final)/Fig.6F_aLIF/Simulations_aLIF_Correlation_Method.m
- Fig.6(Final)/Fig.6F_aLIF/Simulations_aLIF_Strong_Method.m
- Fig.6(Final)/Fig.6F_aLIF/Strong/
- Fig.6(Final)/Fig.6F_aLIF/Strong/aLIF_Readout_Strong.m
- Fig.6(Final)/Fig.6F_aLIF/Strong/Generate_LIF_ou_adapt_forStrong.m
- Fig.6(Final)/Fig.6G_EIF/
- Fig.6(Final)/Fig.6G_EIF/Corr/
- Fig.6(Final)/Fig.6G_EIF/Corr/Generate_EIF_ou_forCorr.m
- Fig.6(Final)/Fig.6G_EIF/Corr/Readout_Corr.m
- Fig.6(Final)/Fig.6G_EIF/Multi_Plot_Strong_vs_Corr.m
- Fig.6(Final)/Fig.6G_EIF/Simulations_EIF_Correlation_Method.m
- Fig.6(Final)/Fig.6G_EIF/Simulations_EIF_Strong_Method.m
- Fig.6(Final)/Fig.6G_EIF/Strong/
- Fig.6(Final)/Fig.6G_EIF/Strong/EIF_Readout_Strong.m
- Fig.6(Final)/Fig.6G_EIF/Strong/Generate_EIF_ou_forStrong.m
- Fig.S6(Final)/
- Fig.S6(Final)/Figure_S6A_GenerateVoltage_Spike.m
- Fig.S6(Final)/Figure_S6_BC.m
- Fig.S6(Final)/Figure_S6_D.m
- Fig.S6(Final)/Figure_S6_E.m
- Fig.S6(Final)/InputFig_S6.m
- Fig.S6(Final)/Simulations_Fig_S6.m
- examplecode-fcreconstruction.zip
- HowToFig4.txt
- HowToFig5.txt
- HowToFig6.txt
- HowToFigS6.txt
