# Supplementary material for: Temporal pairwise spike correlations fully capture single-neuron information
Source: Nat Commun. 2016 Dec 15;7:13805. doi: 10.1038/ncomms13805 (PMC5171810; doi:10.1038/ncomms13805)
Supplement: Supplementary Software — This supplementary file contains computer code underlying the results of the manuscript and it includes an implementation of the correlation-based information estimate, ISI-based information and the direct method. Within we provide also an additional file examplecode-fcreconstruction.zip to help understand how Gaussian Fourier statistics can emerge in stationary spike trains when Fourier coefficients are pooled across multiple trials. [file ncomms13805-s2.zip › Fig.5A(Final)/Corr/A_Generate_LIF_tau_stim_forCorr.m]

%% Parameter Loop


ou_Tau_cor_vec = [0.2 0.5 1 2 10 20 50 100 200];

ST_thresh_vec = [0.0279 0.063873 0.1163 0.205 0.6538 1.006 1.6925 2.446 3.483];

dt_vec = [0.01 0.01 0.05 0.05 0.05 0.05 0.05 0.05 0.05];

Datasetcount = length(ou_Tau_cor_vec);


tic_total = tic;


% Static parameters
T_SteadyState = 2900; %(ms)
T_sequence = 10000; % (ms)


%% Save directory


dir_name_base = [dir_return,'/Simulation_Data/'];


for xx = 1:Datasetcount
clearvars -except xx tic_total Datasetcount T_SteadyState T_seq* dir_* ST_thresh_vec ou_Tau_cor_vec dt_vec
tic_xx = tic;


dir_name = strcat([dir_name_base,'Corr/Dataset', num2str(xx),'/']);


T_sequence    = T_sequence+T_SteadyState; % (ms)


%% Parameter
% Number of stimuli
N = 32;

% Trial count
Ntr = 1000;

% OU-Process:
ou_Tau_cor  = ou_Tau_cor_vec(xx);%     % (ms) Correlation time of the OU-process
ou_diffu_const = 1; %
ou_sigma = sqrt(ou_diffu_const); 
ou_mean  = 0;

ou_cor_n =     0; % No noise correlation, noise is always drawn randomly
ou_cor_c =     0;  % Independent stimuli for signal entropy trials
ou_cor_r =     0.6; % Cross trial correlation for repeated stimuli

% Leaky Integrator:
LI_Tau_mem = 10;   % Membrane time constant (ms)
LI_equi    = 0;    % Equilibrium potential (ms)
LI_R       = 1;    % Resistance for Input stimulus
                   
if(LI_Tau_mem <= ou_Tau_cor)
disp(strcat(['Dataset ', num2str(xx),': Tau_mem is smaller than Tau_ou!!!!!!']))
end
% Spike Generation:
ST_threshold = ST_thresh_vec(xx);
 
LI_V_reset = -ST_threshold;


%% Analytic Firing Rate
FiR_analytic = 1/(2*pi*sqrt(ou_Tau_cor*LI_Tau_mem))*exp(-((ST_threshold)^2)...
              /(2*((ou_sigma^2)*ou_Tau_cor^2/(2*(ou_Tau_cor+LI_Tau_mem)))));
          
disp(strcat(['Dataset ', num2str(xx),': Analytically calculated Firing rate is ', num2str(FiR_analytic*1000),'.']));       
          

%% Starting values;
%OU-Process:
ou_start = 0;
% Leaky Integrator:
LI_V_start = LI_equi; % Setting equilibrium as start


%% Assigning timestep size, stimestep count and time vector
   dt = dt_vec(xx);
   
steps = ceil(T_sequence/dt);

disp(strcat(['Dataset ', num2str(xx),': Number of timesteps is ', num2str(steps),'.']));       


T_seq_korrigiert = steps*dt;


%% Assign Help functions

%Decays for OU and LI process
ou_decay = exp(-dt/ou_Tau_cor);
LI_decay = exp(-dt/LI_Tau_mem);

% Coefficients uniques
Au_tn = sqrt((1-ou_cor_n)*(1-ou_cor_c)+ou_cor_n);
Au_t  = sqrt((1-ou_cor_n)*ou_cor_c);

% Coefficients repeats
Ar_tn = sqrt((1-ou_cor_n)*(1-ou_cor_c)*(1-ou_cor_r)+ou_cor_n*(1-ou_cor_r));
Ar_t  = sqrt((1-ou_cor_n)*ou_cor_c*(1-ou_cor_r));
Ar_n  = sqrt((1-ou_cor_n)*(1-ou_cor_c)*ou_cor_r+ou_cor_n*ou_cor_r);
Ar_0  = sqrt((1-ou_cor_n)*ou_cor_c*ou_cor_r);


%% Assign Vectors
% Spike times uniques
 t_s_u       = cell(N,1);
for n = 1:N
  t_s_u{n} = cell(Ntr,1);
end
 
 % Spike times repeats
 t_s_r       = cell(N,1);
for n = 1:N
  t_s_r{n} = cell(Ntr,1);
end


%% Calculating processes, setting the seeds for random numbers
stream_uncommon_seed = 4;
stream_uncommon = RandStream('mrg32k3a','Seed',stream_uncommon_seed);
stream_uncommon_state = stream_uncommon.State;

stream_common_seed = 4;
stream_common = RandStream('mt19937ar','Seed',stream_common_seed); 
stream_common_state = stream_common.State;


%% Calculation
tic_calculation = tic;
parfor n = 1:N
tic_n = tic;
 % Assign Starting values
    ou_tn = ones(1,Ntr)*ou_start;
    ou_t  = ones(1,Ntr)*ou_start;  
    ou_n  =             ou_start;
    ou_0  =             ou_start;  
    
    LI_V_u  = ones(1,Ntr)*LI_V_start;
    LI_V_r  = ones(1,Ntr)*LI_V_start;
 % Assign RandomStreams
    %Uniques
    set(stream_uncommon,'Substream',n);
    %Repeats
    stream_common = RandStream('mt19937ar','Seed',0);
    stream_common.State = stream_common_state;
 
 t_time = 0;
 for k = 1:steps

     
     t_time = t_time+dt;
     

    
    
    % OU-Processes
    gauss_tn = randn(stream_uncommon, 1,Ntr);
       ou_tn = ou_tn*ou_decay+ou_mean*(1-ou_decay)+...
               ou_sigma*sqrt((ou_Tau_cor/2)*(1-ou_decay^2))*gauss_tn;
           
           
    gauss_n  = randn(stream_uncommon, 1,1);
       ou_n  = ou_n*ou_decay+ou_mean*(1-ou_decay)+...
               ou_sigma*sqrt((ou_Tau_cor/2)*(1-ou_decay^2))*gauss_n;
             
           
    gauss_t  = randn(stream_common,1,Ntr);
       ou_t  = ou_t*ou_decay+ou_mean*(1-ou_decay)+...
               ou_sigma*sqrt((ou_Tau_cor/2)*(1-ou_decay^2))*gauss_t;


    gauss_0  = randn(stream_common,1,1);
       ou_0  = ou_0*ou_decay+ou_mean*(1-ou_decay)+...
               ou_sigma*sqrt((ou_Tau_cor/2)*(1-ou_decay^2))*gauss_0;
     
    % Leaky integrate
               
        LI_V_u = LI_V_u*LI_decay+(1-LI_decay)*(LI_equi+LI_R*...
                    (Au_tn*ou_tn+Au_t*ou_t));
        
       
        LI_V_r = LI_V_r*LI_decay+(1-LI_decay)*(LI_equi+LI_R*...
                    (Ar_tn*ou_tn + Ar_t*ou_t+...
                     Ar_n *repmat(ou_n,1,Ntr)  + Ar_0*repmat(ou_0,1,Ntr)));
           
  % Spikes Uniques
   spike_yn_u    = (LI_V_u>=ST_threshold);
   index         = find(spike_yn_u);
   % Reset
   LI_V_u(index) = LI_V_reset;
  
  if(t_time >= T_SteadyState)
   for i = index
    t_s_u{n}{i} = [t_s_u{n}{i} (t_time-T_SteadyState)];
   end
  end
  
   % Spikes Repeats
   spike_yn_r = (LI_V_r>=ST_threshold);
   index = find(spike_yn_r);
   % Reset
   LI_V_r(index) = LI_V_reset;
   
   
  if(t_time >= T_SteadyState)
   for i = index
    t_s_r{n}{i} = [t_s_r{n}{i} (t_time-T_SteadyState)];
   end
  end

 end
 
 disp(strcat(['Dataset ', num2str(xx),': Stimulus ', num2str(n),' of ', num2str(N),' done. Time was ',num2str(toc(tic_n)), ' seconds.']));       
          
end


disp(strcat(['Dataset ', num2str(xx),': Calculated. Time was ',num2str(toc(tic_calculation)), ' seconds.'])); 

%% Accounting for steady state

T_seq_korrigiert = T_seq_korrigiert - T_SteadyState;

%% Calculating Firing Rates
tic_FiR = tic;

FiR_u = zeros(N,Ntr);
FiR_r = zeros(N,Ntr);
parfor i = 1:N
for j = 1:Ntr
   FiR_u(i,j) = length(t_s_u{i}{j})/T_seq_korrigiert;
   FiR_r(i,j) = length(t_s_r{i}{j})/T_seq_korrigiert;
end
end
FiR_u_mean = mean(mean(FiR_u,2),1);
FiR_r_mean = mean(mean(FiR_r,2),1);

disp(strcat(['Dataset ', num2str(xx),': FiR calculated. Time was ',num2str(toc(tic_FiR)), ' seconds.']));


tic_saving = tic;


%% Save
R = dir(dir_name);
if (isempty(R))
    mkdir(dir_name);
end

cd(dir_name)

simu_time = toc(tic_xx);
saving_time = toc(tic_calculation);

clear R dir_name

save('params.mat','stream_uncommon_state*', 'stream_common_state*',...
     'Ntr', 'N','T_*', 'ou_*', 'LI_*', 'ST*', 'dt');

save('data.mat','t_s_*', 'FiR*','saving_time','simu_time','-v7.3');


disp(strcat(['Dataset ', num2str(xx),': Saved. Time was ',num2str(toc(tic_saving)), ' seconds.']));  
disp(strcat(['Dataset ', num2str(xx),' of ', num2str(Datasetcount),' done!.' ]));

cd ../..

end


disp(strcat(['COMPLETE SIMULATION FINISHED. Time was ',num2str(toc(tic_total)), ' seconds.']));
