# Supplementary material for: Temporal pairwise spike correlations fully capture single-neuron information
Source: Nat Commun. 2016 Dec 15;7:13805. doi: 10.1038/ncomms13805 (PMC5171810; doi:10.1038/ncomms13805)
Supplement: Supplementary Software — This supplementary file contains computer code underlying the results of the manuscript and it includes an implementation of the correlation-based information estimate, ISI-based information and the direct method. Within we provide also an additional file examplecode-fcreconstruction.zip to help understand how Gaussian Fourier statistics can emerge in stationary spike trains when Fourier coefficients are pooled across multiple trials. [file ncomms13805-s2.zip › Fig.5A(Final)/Simulations_Correlation_Method_and_PSTH.m]

dir_return = pwd;

%% Generate the Spike Train Ensemble for Correlation Method
run('./Corr/A_Generate_LIF_tau_stim_forCorr.m')
cd(dir_return)

%% Apply correlation Method to data
run('./Corr/B_Readout_Corr.m')
cd(dir_return)

%% Calculate correlations between neighbouring ISIs
run('./Corr/Extra_ISI_correlation_from_Corr_data.m')
cd(dir_return)

%% Calculate PSTH numerically
run('./Corr/PSTH_numeric.m')
