# Supplementary material for: Temporal pairwise spike correlations fully capture single-neuron information
Source: Nat Commun. 2016 Dec 15;7:13805. doi: 10.1038/ncomms13805 (PMC5171810; doi:10.1038/ncomms13805)
Supplement: Supplementary Software — This supplementary file contains computer code underlying the results of the manuscript and it includes an implementation of the correlation-based information estimate, ISI-based information and the direct method. Within we provide also an additional file examplecode-fcreconstruction.zip to help understand how Gaussian Fourier statistics can emerge in stationary spike trains when Fourier coefficients are pooled across multiple trials. [file ncomms13805-s2.zip › Fig.5A(Final)/Simulations_ISI_Method.m]

dir_return = pwd;


%% Generate the Spike Train Ensemble to evaluate the probability distribution of the current at the Spike times
run('./ISI/A_LIF_p_dist_Gen.m')
cd(dir_return)

%% Readout probability distribution of the spike triggered current distribution
run('./ISI/B_LIF_p_dist_Readout.m')
cd(dir_return)

%% Generate spikes using the above spike triggered current distribution for initial values values
run('./ISI/C_LIF_ISI_Gen.m')
cd(dir_return)

%% Calculate information by binning the ISIs and evaluating how information scales with bin size
run('./ISI/D_bin_size_scaling.m')
cd(dir_return)
