# Supplementary material for: Temporal pairwise spike correlations fully capture single-neuron information
Source: Nat Commun. 2016 Dec 15;7:13805. doi: 10.1038/ncomms13805 (PMC5171810; doi:10.1038/ncomms13805)
Supplement: Supplementary Software — This supplementary file contains computer code underlying the results of the manuscript and it includes an implementation of the correlation-based information estimate, ISI-based information and the direct method. Within we provide also an additional file examplecode-fcreconstruction.zip to help understand how Gaussian Fourier statistics can emerge in stationary spike trains when Fourier coefficients are pooled across multiple trials. [file ncomms13805-s2.zip › Fig.6(Final)/Fig.6E_LIF/Corr/Readout_Corr.m]

%% Choose Data

tic_total = tic;

dir_data = [dir_name_base, 'Corr'];

cd(dir_data);

Dataset_folders = dir('Dataset*');
Dataset_count = length(Dataset_folders);


for rrr= 1:Dataset_count 
clearvars -except rrr Dataset_folders dir_* Dataset_count  tic*

rr = Dataset_count - rrr +1;

cd(dir_data)
cd(Dataset_folders(rr).name)
    
   
% Loading parameter from run:
load('params.mat');
load('data.mat')

tic_dataset = tic;

%% Parameter


% Params Corfunctions
num_tau_min = -500; % (ms)
num_tau_max =  500; % (ms)
num_dtau    = 1;   % (ms)

cor_sigma   = 0.1;%max([0.1,dt]); % (ms) sigma for calculating the correlation function. This
                   %      is the sigma of the gaussian probability density
                   %      function.

                   
            
                
freq_max = 500; % Max frequency to evaluate (Hz)

delta_f = 1;


%% Assigning vectors
freqs = 0:delta_f:freq_max;
 
Nf = length(freqs); % number of frequencies
 
num_delta_f = 1/(num_tau_max-num_tau_min)*1000;
num_freqs   = (0:num_delta_f:(1/num_dtau*1000/2))/1000;
 
 
disp(['Number of frequencies: ',...
        num2str(Nf)]);
    
num_taus  = num_tau_min:num_dtau:num_tau_max;
disp(['Number of num_taus: ',num2str(length(num_taus))]);
    


%% Help functions


Off_Fac_num_u = 1/(num_tau_max-num_tau_min)*FiR_u_mean*T_seq_korrigiert; 
%% Assigning vectors

% Correlation functions
autocor_num_u  = zeros(N,length(num_taus));
crosscor_num_r = zeros(N,length(num_taus));

% Fouriertransforms of correlation functions
auto_four_u  = zeros(N,length(num_freqs));
cross_four_r = zeros(N,length(num_freqs));

% Information
Info_pn_cor2  = zeros(N,length(num_freqs));


parfor pp = 1:N

tic_pp = tic;


    
%% Correlation functions
tic_corr = tic;

% Autocorrelation
autocor_num_u(pp,:)  = Autocor_numeric_If_empty (num_taus,cor_sigma,t_s_u{pp}');
% Crosscorrelation
crosscor_num_r(pp,:) = Crosscor_numeric_If_empty(num_taus,cor_sigma,t_s_r{pp}');


%% Fouriertranformations

tic_four = tic;

%  Numeric functions
auto_four_u_temp   = real(My_DFT_custom_freqs(num_taus, autocor_num_u(pp,:), num_freqs)); %% HIER AUFPASSEN OB Matrix trans genommen werden muss oder nicht
auto_four_u(pp,:)  = real(auto_four_u_temp);

cross_four_r_temp  = My_DFT_custom_freqs(num_taus, crosscor_num_r(pp,:), num_freqs);
cross_four_r(pp,:) = real(cross_four_r_temp);


%% Information calculations 

Info_pn_cor2(pp,:)  = -1/2*log2(1-cross_four_r(pp,:)./(auto_four_u(pp,:)+Off_Fac_num_u)); % Hier repeaats

disp(strcat(['Stimulus ', num2str(pp),' of ', num2str(N),' done. Time was ',num2str(toc(tic_pp)), ' seconds.']));  

end
%% Save

sim_time_dataset = toc(tic_dataset);


clear t_s_*


savename_mat = 'Corr_Readout';
savename_fig = 'Corr_Readout';

save([savename_mat,'.mat']);

disp(['Total simulation time is ',num2str(sim_time_dataset),' seconds.']);


%% Plots for paper


fig2 = figure;
subplot(2,2,1)
plot(num_taus,mean(autocor_num_u,1)/T_seq_korrigiert/FiR_u_mean^2)
xlim([-500 500]);
ylim([0 2]);
xlabel('\{Tau} (ms)')
ylabel('Correlation (Hz)')

subplot(2,2,2)
plot(num_taus,mean(crosscor_num_r,1)/T_seq_korrigiert/FiR_r_mean^2)
xlim([-500 500]);
ylim([0 5]);
xlabel('\{Tau} (ms)')
ylabel('Correlation (Hz)')


plot_res = 1;

subplot(2,2,3)
plot(num_freqs(2:plot_res:end)*1000,mean(Info_pn_cor2(:,2:plot_res:end),1),'b+')
xlim([0 500])
ylim([0 0.2]);
xlabel('Frequency (Hz)')
ylabel('Information (bit/(Hz*s))')

savefig(fig2,savename_fig)
end
