# Supplementary material for: Temporal pairwise spike correlations fully capture single-neuron information
Source: Nat Commun. 2016 Dec 15;7:13805. doi: 10.1038/ncomms13805 (PMC5171810; doi:10.1038/ncomms13805)
Supplement: Supplementary Software — This supplementary file contains computer code underlying the results of the manuscript and it includes an implementation of the correlation-based information estimate, ISI-based information and the direct method. Within we provide also an additional file examplecode-fcreconstruction.zip to help understand how Gaussian Fourier statistics can emerge in stationary spike trains when Fourier coefficients are pooled across multiple trials. [file ncomms13805-s2.zip › Fig.S6(Final)/Figure_S6A_GenerateVoltage_Spike.m]

%% choice of the neuron model:

% LIF with reset

%% Reset is on
reset=1;

    


%% Parameter
% Number of stimuli
N = 1;

% Trial count
Ntr = 5;

% Time-vector:
T_start = 0; % (ms)

T_sequence = 6000; % (ms)


display(strcat(['T_seq = ', num2str(T_sequence), ' !']));

%% Assigning timestep size, stimestep count and time vector

dt = 0.1; 
sqrt_dt = sqrt(dt);
  steps = ceil(T_sequence/dt);

T_SteadyState=0;
t = zeros(1,steps);

for i = 1:steps
t(i) = T_start+i*dt;
end


% OU-Process:
ou_Tau_cor  =10;
ou_diffu_const = 1; 
ou_sigma = 1.46;
ou_mean  = 0;

ou_cor_n =     0; % No noise correlation, noise is always drawn randomly
ou_cor_c =     0; % Independent stimuli for signal entropy trials
ou_cor_r =     0.6; % Cross trial correlation for repeated stimuli


%% Bimodal input

snr = ou_cor_r;
amp_cos_signal = 12.5;
amp_cos_noise  = 12.5;
switch_rate_Hz = 10; % [Hz]
switch_prob = switch_rate_Hz/1000*dt;
delta_tp=0.02*1000; % 0.02 seconds correspond to 50 Hz


phi_max =  pi;
phi_min = -pi;


% Leaky Integragtor:
LI_Tau_mem =25; % Membrane time constant (ms)
LI_equi    = 0;    % Equilibrium potential (ms)
LI_R       = 1;    % Resistance for Input stimulus 
ST_threshold = 1; 

LI_V_reset=-1;
%% Analytic Firing Rate
FiR_analytic = 1/(2*pi*sqrt(ou_Tau_cor*LI_Tau_mem))*exp(-((ST_threshold)^2)...
              /(2*((ou_sigma^2)*ou_Tau_cor^2/(2*(ou_Tau_cor+LI_Tau_mem)))));

%% Starting values;
%OU-Process:
ou_start = 0;
% Leaky Integrator:
LI_V_start = LI_equi; % Setting equilibrium as start


%% Assign Help functions

%Decays for OU and LI process
ou_decay = exp(-dt/ou_Tau_cor);
LI_decay = exp(-dt/LI_Tau_mem);


%% Assign Vectors
% Spike times uniques
 t_s_u       = cell(N,1);
for n = 1:N
  t_s_u{n} = cell(Ntr,1);
end
 
 % Spike times repeats
 t_s_r       = cell(N,1);
for n = 1:N
  t_s_r{n} = cell(Ntr,1);
end


% %% TESTS


V_test1 = zeros(1,steps);
V_test2 = zeros(1,steps);
test_tr = 1;

OU_test = zeros(steps,1);
OU_test_matrix= zeros(Ntr,steps);
OU_test_matrix_r= zeros(Ntr,steps);
OU_test_matrix2= zeros(Ntr,steps);
OU_test_matrix3= zeros(Ntr,steps);
OU_test_matrix4= zeros(Ntr,steps);
V_test  = zeros(steps,1);
V_matrix_test = zeros(steps,Ntr);
V_matrix_test_r = zeros(steps,Ntr);


%% Calculating processes, setting random seeds
stream_uncommon_seed = 4;
stream_uncommon = RandStream('mrg32k3a','Seed',stream_uncommon_seed);
stream_uncommon_state = stream_uncommon.State;

stream_common_seed = 4;
stream_common = RandStream('mt19937ar','Seed',stream_common_seed); 
stream_common_state = stream_common.State;


%% Calculation
tic_calculation = tic;
for n = 1:N
tic_n = tic;
 % Assign Starting values
    ou_signal_tn = ones(1,Ntr)*ou_start;
    ou_noise_tn  = ones(1,Ntr)*ou_start;
    ou_signal_n  =             ou_start;
   
    
    LI_V_u  = ones(1,Ntr)*LI_V_start;
    LI_V_r  = ones(1,Ntr)*LI_V_start;
    
    ou_yes_signal_u = false(1,Ntr);
    ou_yes_signal_r = false(1,1);
    ou_yes_noise    = false(1,Ntr);
    
    input_signal_u = zeros(1,Ntr);
    input_signal_r = zeros(1,1);
    input_noise = zeros(1,Ntr);
    
 % Assign RandomStreams
    %Uniques
    set(stream_uncommon,'Substream',n);
    %Repeats
    stream_common = RandStream('mt19937ar','Seed',0);
    stream_common.State = stream_common_state;
    
    
    delta_phi_signal_u = zeros(1,Ntr);
    delta_phi_signal_r = zeros(1,1);
    delta_phi_noise    = zeros(1,Ntr);
 
 t_time = 0;
 for k = 1:steps

     
     t_time = t_time+dt;
     
%% Switching

    switch2p_signal_u = false(1,Ntr);
    switch2p_signal_r = false(1,1);
    switch2p_noise    = false(1,Ntr);

    switchyn_signal_u = (rand(stream_uncommon,1,Ntr)<switch_prob);
    switchyn_signal_r = (rand(stream_uncommon,1,1)  <switch_prob);
    switchyn_noise    = (rand(stream_uncommon,1,Ntr)<switch_prob);
    
    switch2p_signal_u(ou_yes_signal_u) = switchyn_signal_u(ou_yes_signal_u);
    switch2p_signal_r(ou_yes_signal_r) = switchyn_signal_r(ou_yes_signal_r);
    switch2p_noise(ou_yes_noise)       = switchyn_noise(ou_yes_noise);
    
    ou_yes_signal_u(switchyn_signal_u) = ~ou_yes_signal_u(switchyn_signal_u);
    ou_yes_signal_r(switchyn_signal_r) = ~ou_yes_signal_r(switchyn_signal_r);
    ou_yes_noise(switchyn_noise)       = ~ou_yes_noise(switchyn_noise);
    

%% Uniques Signal
  
    
    % OU-Processes
    gauss_signal_tn = randn(stream_uncommon, 1,sum(ou_yes_signal_u));
       ou_signal_tn(ou_yes_signal_u) = ou_signal_tn(ou_yes_signal_u)*ou_decay+ou_mean*(1-ou_decay)+...
               ou_sigma*sqrt((ou_Tau_cor/2)*(1-ou_decay^2))*gauss_signal_tn;          
                      
           
    input_signal_u(ou_yes_signal_u) =  ou_signal_tn(ou_yes_signal_u);
    
    
        
    % Periodic Sinusoid
    delta_phi_signal_u(switch2p_signal_u) = phi_min+(phi_max-phi_min)*rand(stream_uncommon,1,sum(switch2p_signal_u));
    
    phi = 2*pi/delta_tp*t_time;
    input_signal_u(~ou_yes_signal_u) = amp_cos_signal*cos(phi + delta_phi_signal_u(~ou_yes_signal_u)); 

   

%% Repeats Signal    

    if(ou_yes_signal_r)
    
    % OU-Processes
           
    gauss_signal_n  = randn(stream_uncommon, 1,1);
       ou_signal_n  = ou_signal_n*ou_decay+ou_mean*(1-ou_decay)+...
               ou_sigma*sqrt((ou_Tau_cor/2)*(1-ou_decay^2))*gauss_signal_n;
             
           
    input_signal_r = repmat(ou_signal_n,1,Ntr) ;
    
    else
    
    % Periodic Sinusoid
    delta_phi_signal_r(switch2p_signal_r) = phi_min+(phi_max-phi_min)*rand(stream_uncommon,1,sum(switch2p_signal_r));
    
    phi = 2*pi/delta_tp*t_time;
    input_signal_r = amp_cos_signal*cos(phi + delta_phi_signal_r);
    input_signal_r = repmat(input_signal_r,1,Ntr);

    end
    
    
   
    
    % OU-Processes
    gauss_noise_tn = randn(stream_uncommon, 1,sum(ou_yes_noise));
       ou_noise_tn(ou_yes_noise) = ou_noise_tn(ou_yes_noise)*ou_decay+ou_mean*(1-ou_decay)+...
               ou_sigma*sqrt((ou_Tau_cor/2)*(1-ou_decay^2))*gauss_noise_tn;          
                      
           
    input_noise(ou_yes_noise) =  ou_noise_tn(ou_yes_noise);
    
  
        
    % Periodic Sinusoid
    delta_phi_noise(switch2p_noise) = phi_min+(phi_max-phi_min)*rand(stream_uncommon,1,sum(switch2p_noise));
    
    phi = 2*pi/delta_tp*t_time;
    input_noise(~ou_yes_noise) = amp_cos_noise*cos(phi + delta_phi_noise(~ou_yes_noise)); 

     
    
    
    % Leaky integrate
                
        LI_V_u = LI_V_u*LI_decay+(1-LI_decay)*(LI_equi+LI_R*(sqrt(snr)*input_signal_u+sqrt(1-snr)*input_noise));
                
        LI_V_r = LI_V_r*LI_decay+(1-LI_decay)*(LI_equi+LI_R*(sqrt(snr)*input_signal_r+sqrt(1-snr)*input_noise));
              

  Input_test=sqrt(snr)*input_signal_u+sqrt(1-snr)*input_noise;
  Input_test_r=sqrt(snr)*input_signal_r+sqrt(1-snr)*input_noise;
  
OU_test(k) = Input_test(:,4); 
OU_test_matrix(:,k)=Input_test(:,:);
OU_test_matrix_r(:,k)=Input_test_r(:,:);
OU_test_matrix2(:,k)=input_noise(:,:);
OU_test_matrix3(:,k)=input_signal_r(:,:);
OU_test_matrix4(:,k)=input_signal_u(:,:);

 
 V_test(k) =  LI_V_u(1);
  V_matrix_test(k,:)=LI_V_u(:,:);
 V_matrix_test_r(k,:)=LI_V_r(:,:);
   % Spikes Uniques
   spike_yn_u    = (LI_V_u>=ST_threshold);
   index         = find(spike_yn_u);
   
   if reset==1
   % Reset
   LI_V_u(index) = LI_V_reset; 
    
   end

 if(t_time >= T_SteadyState)
  for i = index
   t_s_u{n}{i} = [t_s_u{n}{i} (t_time-T_SteadyState)]; 
  end
 end
   
   
      % Spikes Repeats
   spike_yn_r = (LI_V_r>=ST_threshold);
   index = find(spike_yn_r);
   
   if reset==1
   % Reset
   LI_V_r(index) = LI_V_reset;
   end 
   
 if(t_time >= T_SteadyState)  
  for i = index
   t_s_r{n}{i} = [t_s_r{n}{i} (t_time-T_SteadyState)]; 
  end
 end 


%   %% TEST
     V_test1(k) = LI_V_u(test_tr);
     V_test2(k) = LI_V_r(test_tr);
  
 end
 
disp(strcat(['Stimulus ', num2str(n),' of ', num2str(N),' done. Time was ',num2str(toc(tic_n)), ' seconds.']));  
 
end


t_s_n=t_s_u{1,1};
t_s_n=t_s_n{1,1};

t_s_n_r=t_s_r{1,1};
t_s_n_r=t_s_n_r{1,1};

t_s_n2=t_s_u{1,1};
t_s_n2=t_s_n2(2);
t_s_n2=t_s_n2{1};

t_s_n3=t_s_u{1,1};
t_s_n3=t_s_n3(3);
t_s_n3=t_s_n3{1};

t_s_n_r2=t_s_r{1,1};
t_s_n_r2=t_s_n_r2(2);
t_s_n_r2=t_s_n_r2{1};

t_s_n_r3=t_s_r{1,1};
t_s_n_r3=t_s_n_r3(3);
t_s_n_r3=t_s_n_r3{1};
%% Changing order of trials and neurons in the t_s-cells


Spike_count_u = zeros(N,Ntr);
Spike_count_r = zeros(N,Ntr);

for j = 1:N
    for i = 1:Ntr
        Spike_count_u(j,i) = length(t_s_u{j}{i});
        Spike_count_r(j,i) = length(t_s_r{j}{i});
    end
end

Spike_count_0_u = Spike_count_u == 0;
Spike_count_0_r = Spike_count_r == 0;

disp(['UN: There are ', num2str(sum(sum(Spike_count_0_u,2),1)), ' Trials in with 0 Spike count.'])
disp(['UN: That is ', num2str(sum(sum(Spike_count_0_u,2),1)/Ntr/N*100), ' % of all Trials.'])

disp(['RE: There are ', num2str(sum(sum(Spike_count_0_r,2),1)), ' Trials in with 0 Spike count.'])
disp(['RE: That is ', num2str(sum(sum(Spike_count_0_r,2),1)/Ntr/N*100), ' % of all Trials.'])
 % Reordering the cell structure
 t_s_u_new       = cell(N,Ntr);
 t_s_r_new       = cell(N,Ntr);

 % Matrix for first spike only
 t_s_fs_matrix_u = zeros(N,Ntr);
 t_s_fs_matrix_r = zeros(N,Ntr);
 
for j = 1:N
for i = 1:Ntr
  t_s_u_new{j,i} = t_s_u{j}{i};
  t_s_r_new{j,i} = t_s_r{j}{i};
  
  
  if(Spike_count_u(j,i) >= 1)
  t_s_fs_matrix_u(j,i) = t_s_u{j}{i}(1);
  else
  t_s_fs_matrix_u(j,i) = 0;  
  end
  
  if(Spike_count_r(j,i) >= 1)
  t_s_fs_matrix_r(j,i) = t_s_r{j}{i}(1);
  else
  t_s_fs_matrix_r(j,i) = 0;     
  end
  
end
end

  t_s_u = t_s_u_new;
  t_s_r = t_s_r_new;
  
  clear t_s_u_new t_s_r_new


%% Calculating Firing Rates

T_seq_korrigiert = T_sequence-T_SteadyState;


% FiR for all spikes
FiR_u = Spike_count_u/T_seq_korrigiert*1000;
FiR_r = Spike_count_r/T_seq_korrigiert*1000;

FiR_tr_mean_u = mean(FiR_u,2);
FiR_tr_mean_r = mean(FiR_r,2);

FiR_mean_u = mean(FiR_tr_mean_u);
FiR_mean_r = mean(FiR_tr_mean_r);

% FiR for First-Spike-Matrix
T_fs_tr_mean_u = mean(t_s_fs_matrix_u,2);
T_fs_tr_mean_r = mean(t_s_fs_matrix_r,2);

FiR_fs_tr_mean_u = 1./T_fs_tr_mean_u*1000;
FiR_fs_tr_mean_r = 1./T_fs_tr_mean_r*1000;

T_fs_mean_u = mean(T_fs_tr_mean_u,1);
T_fs_mean_r = mean(T_fs_tr_mean_r,1);

FiR_fs_mean_u = 1./T_fs_mean_u*1000;
FiR_fs_mean_r = 1./T_fs_mean_r*1000;

%% Voltage and Spikes

figure
subplot(3,1,1)
plot(t,OU_test_matrix4(1,:),'Color',[0.5,0.5,0.5]);
  xlim([1000  3000])
set(gca,'xticklabel',[])
set(gca,'yticklabel',[])
set(gca, 'TickLength', [0.03 0.025])
subplot(3,1,2)
plot(t,OU_test_matrix4(2,:),'Color',[0.5,0.5,0.5]);
  xlim([1000  3000])
set(gca,'xticklabel',[])
set(gca,'yticklabel',[])
set(gca, 'TickLength', [0.03 0.025])
subplot(3,1,3)
plot(t,OU_test_matrix4(3,:),'Color',[0.5,0.5,0.5]);
  xlim([1000  3000])
set(gca,'xticklabel',[])
set(gca,'yticklabel',[])
set(gca, 'TickLength', [0.03 0.025])


figure
subplot(3,1,1)
plot(t,OU_test_matrix3(1,:),'Color',[0.5,0.5,0.5]);
  xlim([1000  3000])
set(gca,'xticklabel',[])
set(gca,'yticklabel',[])
set(gca, 'TickLength', [0.03 0.025])
subplot(3,1,2)
plot(t,OU_test_matrix3(2,:),'Color',[0.5,0.5,0.5]);
  xlim([1000  3000])
  set(gca,'xticklabel',[])
  set(gca,'yticklabel',[])
set(gca, 'TickLength', [0.03 0.025])
subplot(3,1,3)
plot(t,OU_test_matrix3(3,:),'Color',[0.5,0.5,0.5]);
  xlim([1000  3000])
  set(gca,'xticklabel',[])
  set(gca,'yticklabel',[])
set(gca, 'TickLength', [0.03 0.025])


 figure
subplot(3,1,1)
 for i = 1:length(t_s_n)
  
     line([t_s_n(i) t_s_n(i)],[ST_threshold+0.25 ST_threshold+1.75],'LineWidth',2,'Color',[0.5,0.5,0.5]);
 end
 xlim([1000  3000])
ylim([0  4])
set(gca,'ytick',[])
set(gca,'yticklabel',[])
set(gca,'xticklabel',[])
set(gca, 'TickLength', [0.03 0.025])
subplot(3,1,2)
for i = 1:length(t_s_n2)
   
     line([t_s_n2(i) t_s_n2(i)],[ST_threshold+0.25 ST_threshold+1.75],'LineWidth',2,'Color',[0.5,0.5,0.5]);
 end
 xlim([1000  3000])
ylim([0  4])
set(gca,'ytick',[])
set(gca,'yticklabel',[])
set(gca,'xticklabel',[])
set(gca, 'TickLength', [0.03 0.025])
subplot(3,1,3)
for i = 1:length(t_s_n3)
  
     line([t_s_n3(i) t_s_n3(i)],[ST_threshold+0.25 ST_threshold+1.75],'LineWidth',2,'Color',[0.5,0.5,0.5]);
 end
 xlim([1000  3000])
ylim([0  4])
set(gca,'ytick',[])
set(gca,'yticklabel',[])
set(gca,'xticklabel',[])
set(gca, 'TickLength', [0.03 0.025])

figure
subplot(3,1,1)
for i = 1:length(t_s_n_r)
   
     line([t_s_n_r(i) t_s_n_r(i)],[ST_threshold+0.25 ST_threshold+1.75],'LineWidth',2,'Color',[0.5,0.5,0.5]);
 end
  xlim([1000  3000])
ylim([0  4])
set(gca,'ytick',[])
set(gca,'yticklabel',[])
set(gca,'xticklabel',[])
set(gca, 'TickLength', [0.03 0.025])
subplot(3,1,2)
for i = 1:length(t_s_n_r2)
  
     line([t_s_n_r2(i) t_s_n_r2(i)],[ST_threshold+0.25 ST_threshold+1.75],'LineWidth',2,'Color',[0.5,0.5,0.5]);
 end
  xlim([1000  3000])
ylim([0  4])
set(gca,'ytick',[])
set(gca,'yticklabel',[])
set(gca,'xticklabel',[])
set(gca, 'TickLength', [0.03 0.025])
subplot(3,1,3)
for i = 1:length(t_s_n_r3)
   
     line([t_s_n_r3(i) t_s_n_r3(i)],[ST_threshold+0.25 ST_threshold+1.75],'LineWidth',2,'Color',[0.5,0.5,0.5]);
 end
  xlim([1000  3000])
ylim([0  4])
set(gca,'ytick',[])
set(gca,'yticklabel',[])
set(gca,'xticklabel',[])
set(gca, 'TickLength', [0.03 0.025])
