# Supplementary material for: Temporal pairwise spike correlations fully capture single-neuron information
Source: Nat Commun. 2016 Dec 15;7:13805. doi: 10.1038/ncomms13805 (PMC5171810; doi:10.1038/ncomms13805)
Supplement: Supplementary Software — This supplementary file contains computer code underlying the results of the manuscript and it includes an implementation of the correlation-based information estimate, ISI-based information and the direct method. Within we provide also an additional file examplecode-fcreconstruction.zip to help understand how Gaussian Fourier statistics can emerge in stationary spike trains when Fourier coefficients are pooled across multiple trials. [file ncomms13805-s2.zip › Fig.S6(Final)/Figure_S6_D.m]

%% Properties


plot_freq_start = 1; % ms
plot_freq_end = 500; % ms

plot_freq_difference = 0; % ms


%% Reading Data


tic_start = tic;

dir_data = [dir_name, 'Input_Switch10Hz'];

cd(dir_data);

 load('params.mat','T_seq_korrigiert','Ntr')

%% Specify Frequencies

freqs_deltaf = 1/T_seq_korrigiert*1000;

freqs1 = ceil(plot_freq_start/freqs_deltaf)*freqs_deltaf:freqs_deltaf:plot_freq_end;
freqs2 = (ceil(plot_freq_start/freqs_deltaf)+ceil(plot_freq_difference/freqs_deltaf))*freqs_deltaf:freqs_deltaf:(plot_freq_end+plot_freq_difference);


%% Uniques
 load('data.mat','t_s_u')
t_s = t_s_u;
% clear t_s_u;

Cov_coef_u = zeros(size(freqs1));
tic
parfor xx = 1:length(freqs1)

freq1 = freqs1(xx);
freq2 = freqs2(xx);
    
    
%% Calculate sine and cosine coefficients


coef1_cos_u = zeros(Ntr,1);
coef2_sin_u = zeros(Ntr,1);


for i = 1 : Ntr 
spike_train = t_s{1,i};
    
    
   coef1_cos_u(i,1)     = 1000*2/T_seq_korrigiert*sum(cos(2*pi*freq1*spike_train/1000),2)';
   coef2_sin_u(i,1)     = 1000*2/T_seq_korrigiert*sum(sin(2*pi*freq2*spike_train/1000),2)';

end


%% Further calculation

var1_cos_u = var(coef1_cos_u(:,1));
var2_sin_u = var(coef2_sin_u(:,1));

% mean1_cos_u = mean(coef1_cos_u(:,1));
% mean2_cos_u = mean(coef2_cos_u(:,1));


Cov = cov([coef1_cos_u coef2_sin_u])/sqrt(var1_cos_u)/sqrt(var2_sin_u);
Cov_coef_u(xx) = Cov(2);
end
toc

%% Repeats
 load('data.mat','t_s_r')
t_s = t_s_r;
% clear t_s_r;

Cov_coef_r = zeros(size(freqs1));
tic
parfor xx = 1:length(freqs1)

freq1 = freqs1(xx);
freq2 = freqs2(xx);
    
    
%% Calculate sine and cosine coefficients


coef1_cos_r = zeros(Ntr,1);
coef2_sin_r = zeros(Ntr,1);


for i = 1 : Ntr 
spike_train = t_s{1,i};
    
    
   coef1_cos_r(i,1)     = 1000*2/T_seq_korrigiert*sum(cos(2*pi*freq1*spike_train/1000),2)';
   coef2_sin_r(i,1)     = 1000*2/T_seq_korrigiert*sum(sin(2*pi*freq2*spike_train/1000),2)';

end


%% Further calculation

var1_cos_r = var(coef1_cos_r(:,1));
var2_sin_r = var(coef2_sin_r(:,1));

% mean1_cos_u = mean(coef1_cos_u(:,1));
% mean2_cos_u = mean(coef2_cos_u(:,1));


Cov = cov([coef1_cos_r coef2_sin_r])/sqrt(var1_cos_r)/sqrt(var2_sin_r);
Cov_coef_r(xx) = Cov(2);
end
toc


%% Plot

var_cov_u = var(Cov_coef_u);
var_cov_r = var(Cov_coef_r);

bins_cov_min = -0.5;
bins_cov_max =  0.5;
bins_cov_count = 60;
bins_cov = linspace(bins_cov_min,bins_cov_max,bins_cov_count);
bins_cov_delta = bins_cov(2)-bins_cov(1);

delta_pres_cov = bins_cov_delta/4;

coef_count = length(Cov_coef_u);

hist_cov_u = histc(Cov_coef_u,bins_cov)/coef_count/bins_cov_delta;
hist_cov_r = histc(Cov_coef_r,bins_cov)/coef_count/bins_cov_delta;

fig = figure;
bar(bins_cov+bins_cov_delta/2+delta_pres_cov,hist_cov_u,0.5,'EdgeColor','none');
hold on
bar(bins_cov+bins_cov_delta/2-delta_pres_cov,hist_cov_r,0.5,'r','EdgeColor','none');

xlim([-0.4 0.4])


% title('Lack of correlation in real and imaginary part')
% xlabel('Correlation coefficient')
% ylabel('Probability density')
