# Supplementary material for: Temporal pairwise spike correlations fully capture single-neuron information
Source: Nat Commun. 2016 Dec 15;7:13805. doi: 10.1038/ncomms13805 (PMC5171810; doi:10.1038/ncomms13805)
Supplement: Supplementary Software — This supplementary file contains computer code underlying the results of the manuscript and it includes an implementation of the correlation-based information estimate, ISI-based information and the direct method. Within we provide also an additional file examplecode-fcreconstruction.zip to help understand how Gaussian Fourier statistics can emerge in stationary spike trains when Fourier coefficients are pooled across multiple trials. [file ncomms13805-s2.zip › HowToFig4.txt]

First, add to path the folder 'Functions_to_Add_to_Path'.
Second, make sure you start files from the path ..../Fig.4A(Final)

Order of files to be executed to generate Fig. 4A of the paper:

1. run Figure4A_ana_predictions_scanR

2. run Figure4B_4C_ana_predictions_scanTaumem
