# Supplementary material for: Temporal pairwise spike correlations fully capture single-neuron information
Source: Nat Commun. 2016 Dec 15;7:13805. doi: 10.1038/ncomms13805 (PMC5171810; doi:10.1038/ncomms13805)
Supplement: Supplementary Software — This supplementary file contains computer code underlying the results of the manuscript and it includes an implementation of the correlation-based information estimate, ISI-based information and the direct method. Within we provide also an additional file examplecode-fcreconstruction.zip to help understand how Gaussian Fourier statistics can emerge in stationary spike trains when Fourier coefficients are pooled across multiple trials. [file ncomms13805-s2.zip › HowToFig5.txt]

To execute the code please use a dedicated computing server with at least 500 GB RAM and at least 32 cores (3.2 GHz each) 
to make sure the simulations finish in less than 48h. 

First, add to path the folder 'Functions_to_Add_to_Path'.
Second, make sure you start files from the path ..../Fig.5A(Final)

Order of files to be executed to generate Fig. 5A of the paper:

1. run Simulations_Correlation_Method_and_PSTH

2. run Simulations_ISI_Method

3. run Plot_Fig5_LIF50Hz
